# Supplementary material for: Living yeast-based biostimulants: different genes for the same results?
Source: Front Plant Sci. 2023 Jun 19;14:1171564. doi: 10.3389/fpls.2023.1171564 (PMC10315835; doi:10.3389/fpls.2023.1171564)
Supplement: Supplementary file 2 [file Table_1.xlsx]

## Sheet: Table S1
Table obtained from over-expressed genes in C1 culture
Analysis Type:	PANTHER Overrepresentation Test (Released 20220202)
Annotation Version and Release Date:	GO Ontology database DOI: 10.5281/zenodo.6399963 Released 2022-03-22
Analyzed List:	Client Text Box Input (Glycine max)
Reference List:	Glycine max (all genes in database)
Test Type:	FISHER
Correction:	FDR
GO biological process complete	Glycine max - REFLIST (55853)	Input (413)	Expected	over/under	fold Enrichment	raw P-value	FDR
primary alcohol biosynthetic process (GO:0034309)	26	4	0.19	+	20.81	6.74e-05	0.0253
negative regulation of DNA recombination (GO:0045910)	30	4	0.22	+	18.03	0.000111	0.0328
regulation of DNA recombination (GO:0000018)	32	4	0.24	+	16.9	0.00014	0.0321
primary alcohol metabolic process (GO:0034308)	36	4	0.27	+	15.03	0.000212	0.0437
alcohol biosynthetic process (GO:0046165)	93	7	0.69	+	10.18	9.71e-06	0.00501
nucleosome assembly (GO:0006334)	70	5	0.52	+	9.66	0.000235	0.0441
organic hydroxy compound biosynthetic process (GO:1901617)	217	8	1.6	+	4.99	0.000284	0.045
ribonucleoprotein complex assembly (GO:0022618)	268	9	1.98	+	4.54	0.000234	0.046
ribonucleoprotein complex subunit organization (GO:0071826)	275	9	2.03	+	4.43	0.000282	0.0464
peptide biosynthetic process (GO:0043043)	1016	26	7.51	+	3.46	8.74e-08	0.00036
translation (GO:0006412)	1002	25	7.41	+	3.37	2.45e-07	0.000506
amide biosynthetic process (GO:0043604)	1108	26	8.19	+	3.17	4.37e-07	0.000601
peptide metabolic process (GO:0006518)	1201	26	8.88	+	2.93	1.86e-06	0.00128
cellular amide metabolic process (GO:0043603)	1379	26	10.2	+	2.55	1.99e-05	0.0082
cellular macromolecule biosynthetic process (GO:0034645)	1647	30	12.18	+	2.46	1.23e-05	0.00565
cellular nitrogen compound biosynthetic process (GO:0044271)	2321	40	17.16	+	2.33	1.4e-06	0.00116
organonitrogen compound biosynthetic process (GO:1901566)	2409	39	17.81	+	2.19	7.98e-06	0.0047
gene expression (GO:0010467)	3030	48	22.41	+	2.14	1.06e-06	0.00109
macromolecule biosynthetic process (GO:0009059)	2325	34	17.19	+	1.98	0.000278	0.0477
cellular biosynthetic process (GO:0044249)	4333	54	32.04	+	1.69	0.000202	0.0438
cellular nitrogen compound metabolic process (GO:0034641)	5848	69	43.24	+	1.6	0.000138	0.0334
organonitrogen compound metabolic process (GO:1901564)	9385	100	69.4	+	1.44	0.000123	0.0339
nitrogen compound metabolic process (GO:0006807)	12856	129	95.06	+	1.36	0.000133	0.0342
organic substance metabolic process (GO:0071704)	16148	154	119.4	+	1.29	0.000257	0.0461
metabolic process (GO:0008152)	17680	166	130.73	+	1.27	0.000297	0.0453
biological_process (GO:0008150)	31018	269	229.36	+	1.17	8.34e-05	0.0286
Unclassified (UNCLASSIFIED)	24835	144	183.64	-	0.78	8.34e-05	0.0264

## Sheet: Table S2
Table obtained from over-expressed genes in C2 culture
Analysis Type:	PANTHER Overrepresentation Test (Released 20220202)
Annotation Version and Release Date:	GO Ontology database DOI: 10.5281/zenodo.6399963 Released 2022-03-22
Analyzed List:	Client Text Box Input (Glycine max)
Reference List:	Glycine max (all genes in database)
Test Type:	FISHER
Correction:	FDR
GO biological process complete	Glycine max - REFLIST (55853)	Input (549)	Expected	over/ under	Fold Enrichment	raw P-value	FDR
hemicellulose metabolic process (GO:0010410)	156	8	1.53	+	5.22	0.000222	0.0539
regulation of molecular function (GO:0065009)	992	24	9.75	+	2.46	0.000121	0.0417
regulation of catalytic activity (GO:0050790)	975	23	9.58	+	2.4	0.000208	0.0535
regulation of macromolecule biosynthetic process (GO:0010556)	4212	69	41.4	+	1.67	4.44e-05	0.0305
regulation of cellular biosynthetic process (GO:0031326)	4221	69	41.49	+	1.66	4.54e-05	0.0268
regulation of biosynthetic process (GO:0009889)	4225	69	41.53	+	1.66	4.59e-05	0.0237
regulation of nitrogen compound metabolic process (GO:0051171)	4903	80	48.19	+	1.66	1e-05	0.0413
regulation of primary metabolic process (GO:0080090)	4931	80	48.47	+	1.65	1.48e-05	0.0204
regulation of RNA biosynthetic process (GO:2001141)	3980	64	39.12	+	1.64	0.000163	0.0517
regulation of transcription, DNA-templated (GO:0006355)	3980	64	39.12	+	1.64	0.000163	0.0481
regulation of nucleic acid-templated transcription (GO:1903506)	3980	64	39.12	+	1.64	0.000163	0.0448
regulation of macromolecule metabolic process (GO:0060255)	5291	85	52.01	+	1.63	1e-05	0.0207
regulation of gene expression (GO:0010468)	4640	74	45.61	+	1.62	4.95e-05	0.0227
regulation of nucleobase-containing compound metabolic process (GO:0019219)	4265	68	41.92	+	1.62	0.000101	0.0379
regulation of metabolic process (GO:0019222)	5375	85	52.83	+	1.61	1.64e-05	0.0169
regulation of cellular metabolic process (GO:0031323)	4951	78	48.67	+	1.6	4.33e-05	0.0357
regulation of RNA metabolic process (GO:0051252)	4139	65	40.68	+	1.6	0.000222	0.0509
biological regulation (GO:0065007)	9225	127	90.68	+	1.4	6.63e-05	0.0273
biological_process (GO:0008150)	31018	348	304.89	+	1.14	0.000237	0.0515
Unclassified (UNCLASSIFIED)	24835	201	244.11	-	0.82	0.000237	0.049

## Sheet: Table S3
Comonly under-expressed genes in the two cultures C1 and C2 (a NCBI blast against all plants genomes was performed with genes coding for uncharacterized proteins)
Phytozome ID	Protein names / BLAST
GLYMA_01G005400	ATP-dependent 6-phosphofructokinase (ATP-PFK) (Phosphofructokinase) (EC 2.7.1.11) (Phosphohexokinase)
GLYMA_01G166000	J domain-containing protein
GLYMA_02G014100	Pleckstrin homology-like domain family B member 2
GLYMA_02G036400	F-box domain-containing protein
GLYMA_03G027700	Methyltranfer_dom domain-containing protein
GLYMA_03G198200	Peptidyl-prolyl cis-trans isomerase (PPIase) (EC 5.2.1.8)
GLYMA_03G219900	DELLA protein RGL1-like
GLYMA_03G247100	BZIP domain-containing protein
GLYMA_04G044900	Zinc finger protein ZAT10
GLYMA_05G094700	Uncharacterized protein / zf-RVT domain-containing protein (Glycine soja ; 100% identity)
GLYMA_05G150600	Glycosyltransferase (EC 2.4.1.-)
GLYMA_05G175000	Beta-1,4-mannosyl-glycoprotein 4-beta-N-acetylglucosaminyltransferase
GLYMA_05G180200	Nitrate regulatory gene2 NRG2 protein
GLYMA_05G204400	Uncharacterized protein
GLYMA_06G154500	ABC transporter domain-containing protein
GLYMA_06G176700	DUF868 domain-containing protein
GLYMA_06G270400	Tyrosinase_Cu-bd domain-containing protein
GLYMA_07G053300	EF-hand domain-containing protein / calcium binding KIC
GLYMA_07G080700	Receptor-like serine/threonine-protein kinase (EC 2.7.11.1)
GLYMA_07G125600	Oxidative stress 3
GLYMA_07G136400	Tropinone reductase-like 1
GLYMA_07G176600	Fe2OG dioxygenase domain-containing protein
GLYMA_07G242100	Acetate/butyrate--CoA ligase AAE7, peroxisomal
GLYMA_08G158200	F-box associated FBA
GLYMA_08G317200	Senescence regulator S40
GLYMA_10G151100	Uncharacterized protein
GLYMA_10G166600	Phosphoenolpyruvate-carboxylase kinase
GLYMA_10G255100	Pyruvate kinase (EC 2.7.1.40)
GLYMA_11G182500	FAF domain-containing protein
GLYMA_11G243100	Uncharacterized protein / histidine-rich glycoprotein (Arachis duranensis ; 40,6% identity)
GLYMA_12G129200	Phospholipase A1 (EC 3.1.1.-)
GLYMA_12G186400	Mitochondrial fission protein ELM1
GLYMA_12G217300	ADR6 protein (Sali5-4a protein)
GLYMA_12G222300	LanC-like protein GCR2
GLYMA_13G164300	Serine-rich protein-related
GLYMA_13G208200	Peptidase A1 domain-containing protein
GLYMA_13G209800	Mediator of RNA polymerase II
GLYMA_13G281900	Myosin-2
GLYMA_13G357400	PRONE domain-containing protein
GLYMA_13G360600	F-box domain-containing protein
GLYMA_13G370000	Non-specific serine/threonine protein kinase (EC 2.7.11.1)
GLYMA_14G200700	Trans-resveratrol di-O-methyltransferase-like
GLYMA_15G076000	Dof-type domain-containing protein
GLYMA_16G005300	NAD(P)-bd_dom domain-containing protein
GLYMA_17G046900	NUC173 domain-containing protein
GLYMA_17G249700	DUF620 domain-containing protein
GLYMA_18G075000	SAM_MT_RSMB_NOP domain-containing protein
GLYMA_18G140800	PMR5N domain-containing protein
GLYMA_19G005100	Iso_dh domain-containing protein ; isocitrate dehydrogenase
GLYMA_19G037800	RING-type domain-containing protein
GLYMA_19G151300	Dirigent protein
GLYMA_19G207300	Glutaredoxin domain-containing protein
GLYMA_20G018800	Cytochrome P450 89A2-like
GLYMA_20G065100	Isoleucine N-monooxygenase 2-like
GLYMA_20G136200	Pyruvate kinase (EC 2.7.1.40)
GLYMA_20G206200	NB-ARC domain-containing protein
